# Supplementary material for: Effects of Magnetic Minerals Exposure and Microbial Responses in Surface Sediment across the Bohai Sea
Source: Microorganisms. 2021 Dec 21;10(1):6. doi: 10.3390/microorganisms10010006 (PMC8778929; doi:10.3390/microorganisms10010006)
Supplement: Supplementary file 1 [file microorganisms-10-00006-s001.zip]

Archive with 1 entries (1 files):
- microorganisms-1490878-supplementary.pdf
